# Supplementary material for: Revision of Cytomegalovirus Immunoglobulin M Antibody Titer Cutoff in a Maternal Antibody Screening Program in Japan: A Cohort Comparison Involving a Total of 32,000 Pregnant Women
Source: Viruses. 2023 Apr 13;15(4):962. doi: 10.3390/v15040962 (PMC10143041; doi:10.3390/v15040962)
Supplement: Supplementary file 1 [file viruses-15-00962-s001.zip]

Archive with 1 entries (1 files):
- viruses-2302053-supplementary.pdf
